# Supplementary material for: Integrated Bioinformatics Analysis Reveals Novel miRNA as Biomarkers Associated with Preeclampsia
Source: Genes (Basel). 2022 Oct 2;13(10):1781. doi: 10.3390/genes13101781 (PMC9601722; doi:10.3390/genes13101781)
Supplement: Supplementary file 1 [file genes-13-01781-s001.zip]

Archive with 3 entries (3 files):
- Table S1 Supplementary 1_miRDB.xlsx
- Table S2 Supplementray 3_TargetScanHuman.xlsx
- Table S3 Supplementary 2_RNA22.xlsx
