# Supplementary material for: Integrated Bioinformatics Analysis Reveals Novel miRNA as Biomarkers Associated with Preeclampsia
Source: Genes (Basel). 2022 Oct 2;13(10):1781. doi: 10.3390/genes13101781 (PMC9601722; doi:10.3390/genes13101781)
Supplement: Supplementary file 1 [file genes-13-01781-s001.zip › Table S1 Supplementary 1_miRDB.xlsx]

## Sheet: hsa-mir-378e
Target Score	miRNA Name	Gene Symbol	Gene Description
98	hsa-mir-378e	KLK4	kallikrein related peptidase 4
98	hsa-mir-378e	NR2C2	nuclear receptor subfamily 2 group C member 2
97	hsa-mir-378e	NKX3-1	NK3 homeobox 1
97	hsa-mir-378e	KIAA1522	KIAA1522
96	hsa-mir-378e	PHC3	polyhomeotic homolog 3
92	hsa-mir-378e	ELAC1	elaC ribonuclease Z 1
92	hsa-mir-378e	ZNF124	zinc finger protein 124
91	hsa-mir-378e	RAB10	RAB10, member RAS oncogene family
91	hsa-mir-378e	NCAPG	non-SMC condensin I complex subunit G
91	hsa-mir-378e	KCNIP2	potassium voltage-gated channel interacting protein 2
90	hsa-mir-378e	VPS53	VPS53, GARP complex subunit
90	hsa-mir-378e	PLCXD2	phosphatidylinositol specific phospholipase C X domain containing 2
90	hsa-mir-378e	JADE3	jade family PHD finger 3
89	hsa-mir-378e	PTGES3	prostaglandin E synthase 3
89	hsa-mir-378e	UHRF1	ubiquitin like with PHD and ring finger domains 1
88	hsa-mir-378e	GPR156	G protein-coupled receptor 156
88	hsa-mir-378e	AK7	adenylate kinase 7
88	hsa-mir-378e	RP1L1	RP1 like 1
87	hsa-mir-378e	C4orf46	chromosome 4 open reading frame 46
87	hsa-mir-378e	CHAMP1	chromosome alignment maintaining phosphoprotein 1
86	hsa-mir-378e	CREBRF	CREB3 regulatory factor
86	hsa-mir-378e	PIM2	Pim-2 proto-oncogene, serine/threonine kinase
86	hsa-mir-378e	CPD	carboxypeptidase D
86	hsa-mir-378e	AGK	acylglycerol kinase
86	hsa-mir-378e	SULF1	sulfatase 1
86	hsa-mir-378e	ZFPM2	zinc finger protein, FOG family member 2
85	hsa-mir-378e	RAN	RAN, member RAS oncogene family
85	hsa-mir-378e	IQSEC2	IQ motif and Sec7 domain 2
85	hsa-mir-378e	NPAS4	neuronal PAS domain protein 4
85	hsa-mir-378e	FLT1	fms related tyrosine kinase 1
85	hsa-mir-378e	NUAK2	NUAK family kinase 2
85	hsa-mir-378e	WDR64	WD repeat domain 64
84	hsa-mir-378e	TSPAN17	tetraspanin 17
84	hsa-mir-378e	CCNI2	cyclin I family member 2
82	hsa-mir-378e	PROK2	prokineticin 2
82	hsa-mir-378e	METTL4	methyltransferase like 4
82	hsa-mir-378e	RNF168	ring finger protein 168
82	hsa-mir-378e	RPN2	ribophorin II
82	hsa-mir-378e	FCGR1A	Fc fragment of IgG receptor Ia
81	hsa-mir-378e	OTUB2	OTU deubiquitinase, ubiquitin aldehyde binding 2
81	hsa-mir-378e	ATXN7L3B	ataxin 7 like 3B
80	hsa-mir-378e	WDR31	WD repeat domain 31
80	hsa-mir-378e	FCGR1B	Fc fragment of IgG receptor Ib
80	hsa-mir-378e	KRT74	keratin 74
79	hsa-mir-378e	PRR20A	proline rich 20A
79	hsa-mir-378e	PRR20B	proline rich 20B
79	hsa-mir-378e	SDAD1	SDA1 domain containing 1
79	hsa-mir-378e	PRR20D	proline rich 20D
79	hsa-mir-378e	IQSEC1	IQ motif and Sec7 domain 1
79	hsa-mir-378e	PRR20E	proline rich 20E
79	hsa-mir-378e	PRR20C	proline rich 20C
78	hsa-mir-378e	OPRM1	opioid receptor mu 1
78	hsa-mir-378e	SRSF10	serine and arginine rich splicing factor 10
78	hsa-mir-378e	C2orf88	chromosome 2 open reading frame 88
78	hsa-mir-378e	YY1	YY1 transcription factor
78	hsa-mir-378e	SRP19	signal recognition particle 19
78	hsa-mir-378e	NDP	NDP, norrin cystine knot growth factor
78	hsa-mir-378e	SOCS2	suppressor of cytokine signaling 2
78	hsa-mir-378e	SRGAP2	SLIT-ROBO Rho GTPase activating protein 2
77	hsa-mir-378e	ZFP36L2	ZFP36 ring finger protein like 2
77	hsa-mir-378e	DACT2	dishevelled binding antagonist of beta catenin 2
77	hsa-mir-378e	ZNF652	zinc finger protein 652
77	hsa-mir-378e	EIF4G3	eukaryotic translation initiation factor 4 gamma 3
77	hsa-mir-378e	VPS35	VPS35, retromer complex component
77	hsa-mir-378e	SLC20A2	solute carrier family 20 member 2
77	hsa-mir-378e	CACNA2D4	calcium voltage-gated channel auxiliary subunit alpha2delta 4
76	hsa-mir-378e	MPP3	membrane palmitoylated protein 3
76	hsa-mir-378e	PRXL2B	peroxiredoxin like 2B
76	hsa-mir-378e	SAR1A	secretion associated Ras related GTPase 1A
76	hsa-mir-378e	TRAF3	TNF receptor associated factor 3
75	hsa-mir-378e	GOLT1A	golgi transport 1A
75	hsa-mir-378e	GIPC3	GIPC PDZ domain containing family member 3
75	hsa-mir-378e	PPP1R12B	protein phosphatase 1 regulatory subunit 12B
75	hsa-mir-378e	TMCO1	transmembrane and coiled-coil domains 1
75	hsa-mir-378e	CRLS1	cardiolipin synthase 1
75	hsa-mir-378e	WFDC12	WAP four-disulfide core domain 12
74	hsa-mir-378e	ZFP28	ZFP28 zinc finger protein
74	hsa-mir-378e	C10orf71	chromosome 10 open reading frame 71
74	hsa-mir-378e	IL6ST	interleukin 6 signal transducer
73	hsa-mir-378e	TOB2	transducer of ERBB2, 2
73	hsa-mir-378e	GALNT3	polypeptide N-acetylgalactosaminyltransferase 3
73	hsa-mir-378e	C11orf49	chromosome 11 open reading frame 49
73	hsa-mir-378e	KCNMA1	potassium calcium-activated channel subfamily M alpha 1
73	hsa-mir-378e	RBMS3	RNA binding motif single stranded interacting protein 3
73	hsa-mir-378e	DYRK1A	dual specificity tyrosine phosphorylation regulated kinase 1A
73	hsa-mir-378e	PRR29	proline rich 29
73	hsa-mir-378e	POMGNT1	protein O-linked mannose N-acetylglucosaminyltransferase 1 (beta 1,2-)
72	hsa-mir-378e	PLCB1	phospholipase C beta 1
72	hsa-mir-378e	AHSA1	activator of HSP90 ATPase activity 1
72	hsa-mir-378e	RAB6D	RAB6D, member RAS oncogene family
72	hsa-mir-378e	SLC7A6	solute carrier family 7 member 6
72	hsa-mir-378e	ATRN	attractin
72	hsa-mir-378e	SH3TC2	SH3 domain and tetratricopeptide repeats 2
71	hsa-mir-378e	RSPH4A	radial spoke head component 4A
71	hsa-mir-378e	NEUROD4	neuronal differentiation 4
71	hsa-mir-378e	CCDC125	coiled-coil domain containing 125
71	hsa-mir-378e	CHP2	calcineurin like EF-hand protein 2
71	hsa-mir-378e	KIAA1958	KIAA1958
71	hsa-mir-378e	ZNF599	zinc finger protein 599
71	hsa-mir-378e	TRIB2	tribbles pseudokinase 2
70	hsa-mir-378e	SBDS	SBDS, ribosome maturation factor
70	hsa-mir-378e	ZNF776	zinc finger protein 776
70	hsa-mir-378e	SPOPL	speckle type BTB/POZ protein like
70	hsa-mir-378e	RBBP9	RB binding protein 9, serine hydrolase
70	hsa-mir-378e	FEM1B	fem-1 homolog B
69	hsa-mir-378e	PAX8	paired box 8
69	hsa-mir-378e	WDFY3	WD repeat and FYVE domain containing 3
69	hsa-mir-378e	RAPGEF3	Rap guanine nucleotide exchange factor 3
69	hsa-mir-378e	CBX5	chromobox 5
68	hsa-mir-378e	C14orf177	chromosome 14 open reading frame 177
68	hsa-mir-378e	SLC25A6	solute carrier family 25 member 6
68	hsa-mir-378e	NUP160	nucleoporin 160
68	hsa-mir-378e	RPL15	ribosomal protein L15
68	hsa-mir-378e	TMEM245	transmembrane protein 245
67	hsa-mir-378e	CD3G	CD3g molecule
67	hsa-mir-378e	STON1-GTF2A1L	STON1-GTF2A1L readthrough
67	hsa-mir-378e	PRR23C	proline rich 23C
67	hsa-mir-378e	GTF2A1L	general transcription factor IIA subunit 1 like
67	hsa-mir-378e	APLP2	amyloid beta precursor like protein 2
67	hsa-mir-378e	LRP2	LDL receptor related protein 2
67	hsa-mir-378e	SHANK3	SH3 and multiple ankyrin repeat domains 3
67	hsa-mir-378e	NFIA	nuclear factor I A
67	hsa-mir-378e	ACOD1	aconitate decarboxylase 1
66	hsa-mir-378e	ALDH3A2	aldehyde dehydrogenase 3 family member A2
66	hsa-mir-378e	TBC1D16	TBC1 domain family member 16
66	hsa-mir-378e	CNTD2	cyclin N-terminal domain containing 2
66	hsa-mir-378e	EMB	embigin
66	hsa-mir-378e	AQP8	aquaporin 8
66	hsa-mir-378e	IGF1	insulin like growth factor 1
66	hsa-mir-378e	FOXI2	forkhead box I2
66	hsa-mir-378e	USP6NL	USP6 N-terminal like
66	hsa-mir-378e	DYNC1LI2	dynein cytoplasmic 1 light intermediate chain 2
65	hsa-mir-378e	USB1	U6 snRNA biogenesis phosphodiesterase 1
65	hsa-mir-378e	KPNA6	karyopherin subunit alpha 6
65	hsa-mir-378e	TLE2	TLE family member 2, transcriptional corepressor
65	hsa-mir-378e	WWC2	WW and C2 domain containing 2
65	hsa-mir-378e	AKR1C4	aldo-keto reductase family 1 member C4
65	hsa-mir-378e	H3F3B	H3 histone family member 3B
65	hsa-mir-378e	PARVA	parvin alpha
65	hsa-mir-378e	TRIM44	tripartite motif containing 44
64	hsa-mir-378e	ZNF514	zinc finger protein 514
64	hsa-mir-378e	MAPK1	mitogen-activated protein kinase 1
64	hsa-mir-378e	CCSER2	coiled-coil serine rich protein 2
64	hsa-mir-378e	CNTN5	contactin 5
64	hsa-mir-378e	CSNK1G2	casein kinase 1 gamma 2
64	hsa-mir-378e	TGFBRAP1	transforming growth factor beta receptor associated protein 1
64	hsa-mir-378e	ALPK3	alpha kinase 3
64	hsa-mir-378e	KBTBD7	kelch repeat and BTB domain containing 7
63	hsa-mir-378e	KDSR	3-ketodihydrosphingosine reductase
63	hsa-mir-378e	ARID5B	AT-rich interaction domain 5B
63	hsa-mir-378e	SOST	sclerostin
63	hsa-mir-378e	TMPRSS13	transmembrane serine protease 13
63	hsa-mir-378e	NEUROD1	neuronal differentiation 1
63	hsa-mir-378e	BAALC	BAALC, MAP3K1 and KLF4 binding
63	hsa-mir-378e	SINHCAF	SIN3-HDAC complex associated factor
63	hsa-mir-378e	RIMS4	regulating synaptic membrane exocytosis 4
62	hsa-mir-378e	ZNF705A	zinc finger protein 705A
62	hsa-mir-378e	HM13	histocompatibility minor 13
62	hsa-mir-378e	TMED7-TICAM2	TMED7-TICAM2 readthrough
62	hsa-mir-378e	ZNF705E	zinc finger protein 705E
62	hsa-mir-378e	RNF150	ring finger protein 150
62	hsa-mir-378e	IL17RD	interleukin 17 receptor D
62	hsa-mir-378e	ZNF705D	zinc finger protein 705D
61	hsa-mir-378e	SLC2A1	solute carrier family 2 member 1
61	hsa-mir-378e	BEND4	BEN domain containing 4
61	hsa-mir-378e	COL6A2	collagen type VI alpha 2 chain
61	hsa-mir-378e	ARL8B	ADP ribosylation factor like GTPase 8B
61	hsa-mir-378e	TBC1D12	TBC1 domain family member 12
61	hsa-mir-378e	DMRT1	doublesex and mab-3 related transcription factor 1

## Sheet: hsa-miR-708-3p
Target Score	miRNA Name	Gene Symbol	Gene Description
97	hsa-miR-708-3p	SCAMP1	secretory carrier membrane protein 1
97	hsa-miR-708-3p	JARID2	jumonji and AT-rich interaction domain containing 2
97	hsa-miR-708-3p	TRAF3	TNF receptor associated factor 3
97	hsa-miR-708-3p	VIM	vimentin
97	hsa-miR-708-3p	BAZ1B	bromodomain adjacent to zinc finger domain 1B
96	hsa-miR-708-3p	SPRED1	sprouty related EVH1 domain containing 1
96	hsa-miR-708-3p	HSPA4L	heat shock protein family A (Hsp70) member 4 like
95	hsa-miR-708-3p	CATSPERB	cation channel sperm associated auxiliary subunit beta
94	hsa-miR-708-3p	PPP1R15B	protein phosphatase 1 regulatory subunit 15B
94	hsa-miR-708-3p	DDHD2	DDHD domain containing 2
94	hsa-miR-708-3p	SLC25A46	solute carrier family 25 member 46
93	hsa-miR-708-3p	PSIP1	PC4 and SFRS1 interacting protein 1
93	hsa-miR-708-3p	CIAO2A	cytosolic iron-sulfur assembly component 2A
93	hsa-miR-708-3p	ZEB1	zinc finger E-box binding homeobox 1
93	hsa-miR-708-3p	YWHAB	tyrosine 3-monooxygenase/tryptophan 5-monooxygenase activation protein beta
93	hsa-miR-708-3p	AP3M1	adaptor related protein complex 3 subunit mu 1
93	hsa-miR-708-3p	PPHLN1	periphilin 1
92	hsa-miR-708-3p	USP42	ubiquitin specific peptidase 42
92	hsa-miR-708-3p	CELF2	CUGBP Elav-like family member 2
92	hsa-miR-708-3p	MSI2	musashi RNA binding protein 2
92	hsa-miR-708-3p	POLR1D	RNA polymerase I and III subunit D
92	hsa-miR-708-3p	CNST	consortin, connexin sorting protein
92	hsa-miR-708-3p	PLPPR1	phospholipid phosphatase related 1
92	hsa-miR-708-3p	ETNK1	ethanolamine kinase 1
92	hsa-miR-708-3p	AKAP13	A-kinase anchoring protein 13
92	hsa-miR-708-3p	GLB1L3	galactosidase beta 1 like 3
91	hsa-miR-708-3p	METTL8	methyltransferase like 8
91	hsa-miR-708-3p	AQR	aquarius intron-binding spliceosomal factor
91	hsa-miR-708-3p	FADS1	fatty acid desaturase 1
91	hsa-miR-708-3p	ALCAM	activated leukocyte cell adhesion molecule
91	hsa-miR-708-3p	PSAT1	phosphoserine aminotransferase 1
91	hsa-miR-708-3p	PHF20L1	PHD finger protein 20 like 1
91	hsa-miR-708-3p	TRAPPC6B	trafficking protein particle complex 6B
91	hsa-miR-708-3p	RAD51AP1	RAD51 associated protein 1
91	hsa-miR-708-3p	ATG7	autophagy related 7
90	hsa-miR-708-3p	FGF14	fibroblast growth factor 14
90	hsa-miR-708-3p	CTTNBP2	cortactin binding protein 2
90	hsa-miR-708-3p	ADAMTS3	ADAM metallopeptidase with thrombospondin type 1 motif 3
90	hsa-miR-708-3p	ASAP1	ArfGAP with SH3 domain, ankyrin repeat and PH domain 1
89	hsa-miR-708-3p	ZNF518A	zinc finger protein 518A
89	hsa-miR-708-3p	CAPZA2	capping actin protein of muscle Z-line subunit alpha 2
89	hsa-miR-708-3p	CFAP298	cilia and flagella associated protein 298
89	hsa-miR-708-3p	DYNLT3	dynein light chain Tctex-type 3
89	hsa-miR-708-3p	ABRAXAS2	abraxas 2, BRISC complex subunit
89	hsa-miR-708-3p	ZFHX3	zinc finger homeobox 3
89	hsa-miR-708-3p	CXXC5	CXXC finger protein 5
89	hsa-miR-708-3p	P2RY1	purinergic receptor P2Y1
89	hsa-miR-708-3p	TBC1D30	TBC1 domain family member 30
89	hsa-miR-708-3p	GTPBP1	GTP binding protein 1
88	hsa-miR-708-3p	DHX40	DEAH-box helicase 40
88	hsa-miR-708-3p	RNF182	ring finger protein 182
88	hsa-miR-708-3p	CDK13	cyclin dependent kinase 13
88	hsa-miR-708-3p	CHRDL1	chordin like 1
88	hsa-miR-708-3p	HECA	hdc homolog, cell cycle regulator
88	hsa-miR-708-3p	LNPK	lunapark, ER junction formation factor
88	hsa-miR-708-3p	SETMAR	SET domain and mariner transposase fusion gene
88	hsa-miR-708-3p	AIG1	androgen induced 1
88	hsa-miR-708-3p	CDYL2	chromodomain Y like 2
88	hsa-miR-708-3p	PLCB4	phospholipase C beta 4
87	hsa-miR-708-3p	MAML3	mastermind like transcriptional coactivator 3
87	hsa-miR-708-3p	LRRC59	leucine rich repeat containing 59
87	hsa-miR-708-3p	LHX9	LIM homeobox 9
87	hsa-miR-708-3p	TENT4B	terminal nucleotidyltransferase 4B
87	hsa-miR-708-3p	GPD2	glycerol-3-phosphate dehydrogenase 2
87	hsa-miR-708-3p	PTGER3	prostaglandin E receptor 3
87	hsa-miR-708-3p	TJP1	tight junction protein 1
87	hsa-miR-708-3p	ANKRD42	ankyrin repeat domain 42
87	hsa-miR-708-3p	LARP4	La ribonucleoprotein domain family member 4
86	hsa-miR-708-3p	DAAM2	dishevelled associated activator of morphogenesis 2
86	hsa-miR-708-3p	EPB41L3	erythrocyte membrane protein band 4.1 like 3
86	hsa-miR-708-3p	ATF7	activating transcription factor 7
86	hsa-miR-708-3p	BBX	BBX, HMG-box containing
86	hsa-miR-708-3p	RPTN	repetin
86	hsa-miR-708-3p	LPP	LIM domain containing preferred translocation partner in lipoma
86	hsa-miR-708-3p	PLEKHH3	pleckstrin homology, MyTH4 and FERM domain containing H3
86	hsa-miR-708-3p	FGR	FGR proto-oncogene, Src family tyrosine kinase
85	hsa-miR-708-3p	LDLRAD3	low density lipoprotein receptor class A domain containing 3
85	hsa-miR-708-3p	TMBIM6	transmembrane BAX inhibitor motif containing 6
85	hsa-miR-708-3p	VDAC2	voltage dependent anion channel 2
85	hsa-miR-708-3p	TPGS2	tubulin polyglutamylase complex subunit 2
85	hsa-miR-708-3p	TMF1	TATA element modulatory factor 1
85	hsa-miR-708-3p	ARHGAP5	Rho GTPase activating protein 5
85	hsa-miR-708-3p	UNC79	unc-79 homolog, NALCN channel complex subunit
85	hsa-miR-708-3p	TRIM9	tripartite motif containing 9
85	hsa-miR-708-3p	SYTL4	synaptotagmin like 4
85	hsa-miR-708-3p	NEFL	neurofilament light
84	hsa-miR-708-3p	OTUD3	OTU deubiquitinase 3
84	hsa-miR-708-3p	P2RY13	purinergic receptor P2Y13
84	hsa-miR-708-3p	SDHAF3	succinate dehydrogenase complex assembly factor 3
84	hsa-miR-708-3p	ABCA5	ATP binding cassette subfamily A member 5
84	hsa-miR-708-3p	C1GALT1	core 1 synthase, glycoprotein-N-acetylgalactosamine 3-beta-galactosyltransferase 1
83	hsa-miR-708-3p	C7orf57	chromosome 7 open reading frame 57
83	hsa-miR-708-3p	NEIL2	nei like DNA glycosylase 2
83	hsa-miR-708-3p	TOP3A	DNA topoisomerase III alpha
83	hsa-miR-708-3p	ZNF592	zinc finger protein 592
83	hsa-miR-708-3p	RHAG	Rh associated glycoprotein
83	hsa-miR-708-3p	BHLHB9	basic helix-loop-helix family member b9
82	hsa-miR-708-3p	ARHGAP17	Rho GTPase activating protein 17
82	hsa-miR-708-3p	EMP1	epithelial membrane protein 1
82	hsa-miR-708-3p	SH3TC2	SH3 domain and tetratricopeptide repeats 2
82	hsa-miR-708-3p	CLEC7A	C-type lectin domain containing 7A
81	hsa-miR-708-3p	ZDHHC23	zinc finger DHHC-type containing 23
81	hsa-miR-708-3p	XPO7	exportin 7
81	hsa-miR-708-3p	MYEF2	myelin expression factor 2
81	hsa-miR-708-3p	CLOCK	clock circadian regulator
81	hsa-miR-708-3p	RGN	regucalcin
81	hsa-miR-708-3p	STRN3	striatin 3
81	hsa-miR-708-3p	GABBR1	gamma-aminobutyric acid type B receptor subunit 1
81	hsa-miR-708-3p	ZNF687	zinc finger protein 687
81	hsa-miR-708-3p	CDH6	cadherin 6
81	hsa-miR-708-3p	AHCYL2	adenosylhomocysteinase like 2
80	hsa-miR-708-3p	STXBP4	syntaxin binding protein 4
80	hsa-miR-708-3p	SYT14	synaptotagmin 14
80	hsa-miR-708-3p	ABHD5	abhydrolase domain containing 5
80	hsa-miR-708-3p	SENP6	SUMO specific peptidase 6
80	hsa-miR-708-3p	DAZL	deleted in azoospermia like
80	hsa-miR-708-3p	BORA	bora, aurora kinase A activator
80	hsa-miR-708-3p	CDY1B	chromodomain Y-linked 1B
80	hsa-miR-708-3p	SOS2	SOS Ras/Rho guanine nucleotide exchange factor 2
80	hsa-miR-708-3p	CDY1	chromodomain Y-linked 1
79	hsa-miR-708-3p	HNRNPF	heterogeneous nuclear ribonucleoprotein F
79	hsa-miR-708-3p	MTMR1	myotubularin related protein 1
79	hsa-miR-708-3p	HMGCR	3-hydroxy-3-methylglutaryl-CoA reductase
79	hsa-miR-708-3p	SFT2D3	SFT2 domain containing 3
79	hsa-miR-708-3p	CDH2	cadherin 2
79	hsa-miR-708-3p	SOCS6	suppressor of cytokine signaling 6
79	hsa-miR-708-3p	SIX1	SIX homeobox 1
79	hsa-miR-708-3p	CDK19	cyclin dependent kinase 19
78	hsa-miR-708-3p	TIAL1	TIA1 cytotoxic granule associated RNA binding protein like 1
78	hsa-miR-708-3p	KCNJ2	potassium voltage-gated channel subfamily J member 2
78	hsa-miR-708-3p	STK39	serine/threonine kinase 39
78	hsa-miR-708-3p	ANK3	ankyrin 3
78	hsa-miR-708-3p	TMCO1	transmembrane and coiled-coil domains 1
78	hsa-miR-708-3p	PRKDC	protein kinase, DNA-activated, catalytic subunit
78	hsa-miR-708-3p	ELL	elongation factor for RNA polymerase II
78	hsa-miR-708-3p	KLHL15	kelch like family member 15
77	hsa-miR-708-3p	RHO	rhodopsin
77	hsa-miR-708-3p	KLHL6	kelch like family member 6
77	hsa-miR-708-3p	PLA2G4D	phospholipase A2 group IVD
77	hsa-miR-708-3p	FUT2	fucosyltransferase 2
77	hsa-miR-708-3p	ZNF462	zinc finger protein 462
77	hsa-miR-708-3p	SETBP1	SET binding protein 1
77	hsa-miR-708-3p	ZC3H12C	zinc finger CCCH-type containing 12C
76	hsa-miR-708-3p	NLRP1	NLR family pyrin domain containing 1
76	hsa-miR-708-3p	NDUFA7	NADH:ubiquinone oxidoreductase subunit A7
76	hsa-miR-708-3p	LNPEP	leucyl and cystinyl aminopeptidase
76	hsa-miR-708-3p	BIVM	basic, immunoglobulin-like variable motif containing
76	hsa-miR-708-3p	FMR1	fragile X mental retardation 1
76	hsa-miR-708-3p	FAM206A	family with sequence similarity 206 member A
75	hsa-miR-708-3p	CCER1	coiled-coil glutamate rich protein 1
75	hsa-miR-708-3p	STXBP5	syntaxin binding protein 5
75	hsa-miR-708-3p	GAD1	glutamate decarboxylase 1
75	hsa-miR-708-3p	ETV1	ETS variant 1
75	hsa-miR-708-3p	HIPK1	homeodomain interacting protein kinase 1
75	hsa-miR-708-3p	TSC1	TSC complex subunit 1
75	hsa-miR-708-3p	CADM1	cell adhesion molecule 1
75	hsa-miR-708-3p	EIF5A2	eukaryotic translation initiation factor 5A2
75	hsa-miR-708-3p	ASTN2	astrotactin 2
75	hsa-miR-708-3p	KMT5A	lysine methyltransferase 5A
74	hsa-miR-708-3p	ERBIN	erbb2 interacting protein
74	hsa-miR-708-3p	CYGB	cytoglobin
74	hsa-miR-708-3p	ALDH5A1	aldehyde dehydrogenase 5 family member A1
74	hsa-miR-708-3p	MEA1	male-enhanced antigen 1
74	hsa-miR-708-3p	NCOR1	nuclear receptor corepressor 1
74	hsa-miR-708-3p	RPS6KA6	ribosomal protein S6 kinase A6
74	hsa-miR-708-3p	NWD1	NACHT and WD repeat domain containing 1
74	hsa-miR-708-3p	SHROOM4	shroom family member 4
74	hsa-miR-708-3p	REPS2	RALBP1 associated Eps domain containing 2
74	hsa-miR-708-3p	DST	dystonin
74	hsa-miR-708-3p	HNRNPH1	heterogeneous nuclear ribonucleoprotein H1
74	hsa-miR-708-3p	ZSCAN21	zinc finger and SCAN domain containing 21
73	hsa-miR-708-3p	PYGO1	pygopus family PHD finger 1
73	hsa-miR-708-3p	SREK1	splicing regulatory glutamic acid and lysine rich protein 1
73	hsa-miR-708-3p	SYT1	synaptotagmin 1
73	hsa-miR-708-3p	UBE2L3	ubiquitin conjugating enzyme E2 L3
73	hsa-miR-708-3p	PRAMEF13	PRAME family member 13
73	hsa-miR-708-3p	PAFAH2	platelet activating factor acetylhydrolase 2
73	hsa-miR-708-3p	HLF	HLF, PAR bZIP transcription factor
73	hsa-miR-708-3p	PRAMEF14	PRAME family member 14
73	hsa-miR-708-3p	OSGIN2	oxidative stress induced growth inhibitor family member 2
72	hsa-miR-708-3p	TDG	thymine DNA glycosylase
72	hsa-miR-708-3p	ANKRD26	ankyrin repeat domain 26
72	hsa-miR-708-3p	GP1BA	glycoprotein Ib platelet subunit alpha
72	hsa-miR-708-3p	CREBZF	CREB/ATF bZIP transcription factor
72	hsa-miR-708-3p	IRS1	insulin receptor substrate 1
72	hsa-miR-708-3p	CNTN4	contactin 4
71	hsa-miR-708-3p	GCLM	glutamate-cysteine ligase modifier subunit
71	hsa-miR-708-3p	TKTL2	transketolase like 2
71	hsa-miR-708-3p	RASL12	RAS like family 12
71	hsa-miR-708-3p	MMAA	metabolism of cobalamin associated A
71	hsa-miR-708-3p	OTUD7B	OTU deubiquitinase 7B
71	hsa-miR-708-3p	LRCH2	leucine rich repeats and calponin homology domain containing 2
71	hsa-miR-708-3p	RHOBTB1	Rho related BTB domain containing 1
71	hsa-miR-708-3p	CSTF2T	cleavage stimulation factor subunit 2 tau variant
71	hsa-miR-708-3p	ATRN	attractin
71	hsa-miR-708-3p	FUNDC2	FUN14 domain containing 2
71	hsa-miR-708-3p	RARS2	arginyl-tRNA synthetase 2, mitochondrial
71	hsa-miR-708-3p	PKNOX1	PBX/knotted 1 homeobox 1
71	hsa-miR-708-3p	CMTM4	CKLF like MARVEL transmembrane domain containing 4
70	hsa-miR-708-3p	C8orf44-SGK3	C8orf44-SGK3 readthrough
70	hsa-miR-708-3p	SGK3	serum/glucocorticoid regulated kinase family member 3
70	hsa-miR-708-3p	AK4	adenylate kinase 4
70	hsa-miR-708-3p	PIN1	peptidylprolyl cis/trans isomerase, NIMA-interacting 1
70	hsa-miR-708-3p	DCTN5	dynactin subunit 5
70	hsa-miR-708-3p	RNF170	ring finger protein 170
70	hsa-miR-708-3p	CFAP61	cilia and flagella associated protein 61
70	hsa-miR-708-3p	AQP4	aquaporin 4
70	hsa-miR-708-3p	FGFR2	fibroblast growth factor receptor 2
70	hsa-miR-708-3p	MYO5A	myosin VA
69	hsa-miR-708-3p	LSM8	LSM8 homolog, U6 small nuclear RNA associated
69	hsa-miR-708-3p	ZCCHC13	zinc finger CCHC-type containing 13
69	hsa-miR-708-3p	ZNF284	zinc finger protein 284
69	hsa-miR-708-3p	AMMECR1L	AMMECR1 like
69	hsa-miR-708-3p	CCDC177	coiled-coil domain containing 177
69	hsa-miR-708-3p	MARCH6	membrane associated ring-CH-type finger 6
69	hsa-miR-708-3p	TBCK	TBC1 domain containing kinase
69	hsa-miR-708-3p	ZNF664	zinc finger protein 664
69	hsa-miR-708-3p	TRIM33	tripartite motif containing 33
69	hsa-miR-708-3p	TPT1	tumor protein, translationally-controlled 1
69	hsa-miR-708-3p	CLDN10	claudin 10
69	hsa-miR-708-3p	PLSCR1	phospholipid scramblase 1
69	hsa-miR-708-3p	LAMP3	lysosomal associated membrane protein 3
68	hsa-miR-708-3p	KCNS1	potassium voltage-gated channel modifier subfamily S member 1
68	hsa-miR-708-3p	SNAPIN	SNAP associated protein
68	hsa-miR-708-3p	UBXN10	UBX domain protein 10
68	hsa-miR-708-3p	CPB2	carboxypeptidase B2
68	hsa-miR-708-3p	FXR1	FMR1 autosomal homolog 1
68	hsa-miR-708-3p	TMEM200A	transmembrane protein 200A
68	hsa-miR-708-3p	RAB33B	RAB33B, member RAS oncogene family
68	hsa-miR-708-3p	ZNF608	zinc finger protein 608
68	hsa-miR-708-3p	TRIM71	tripartite motif containing 71
68	hsa-miR-708-3p	PTPN14	protein tyrosine phosphatase, non-receptor type 14
67	hsa-miR-708-3p	VGLL3	vestigial like family member 3
67	hsa-miR-708-3p	MAGI3	membrane associated guanylate kinase, WW and PDZ domain containing 3
67	hsa-miR-708-3p	ZFX	zinc finger protein X-linked
67	hsa-miR-708-3p	CCND2	cyclin D2
67	hsa-miR-708-3p	MXI1	MAX interactor 1, dimerization protein
66	hsa-miR-708-3p	SH3RF1	SH3 domain containing ring finger 1
66	hsa-miR-708-3p	COL6A6	collagen type VI alpha 6 chain
66	hsa-miR-708-3p	CNNM3	cyclin and CBS domain divalent metal cation transport mediator 3
66	hsa-miR-708-3p	PUM1	pumilio RNA binding family member 1
66	hsa-miR-708-3p	NAALAD2	N-acetylated alpha-linked acidic dipeptidase 2
66	hsa-miR-708-3p	ATP2B4	ATPase plasma membrane Ca2+ transporting 4
66	hsa-miR-708-3p	RPP25	ribonuclease P and MRP subunit p25
66	hsa-miR-708-3p	ADAM17	ADAM metallopeptidase domain 17
66	hsa-miR-708-3p	NOS1	nitric oxide synthase 1
66	hsa-miR-708-3p	CER1	cerberus 1, DAN family BMP antagonist
66	hsa-miR-708-3p	PCSK6	proprotein convertase subtilisin/kexin type 6
66	hsa-miR-708-3p	KIF5C	kinesin family member 5C
66	hsa-miR-708-3p	NLRP9	NLR family pyrin domain containing 9
66	hsa-miR-708-3p	TMEM106B	transmembrane protein 106B
66	hsa-miR-708-3p	ANKIB1	ankyrin repeat and IBR domain containing 1
66	hsa-miR-708-3p	CNPY1	canopy FGF signaling regulator 1
65	hsa-miR-708-3p	COL10A1	collagen type X alpha 1 chain
65	hsa-miR-708-3p	PHLDB2	pleckstrin homology like domain family B member 2
65	hsa-miR-708-3p	EIF3J	eukaryotic translation initiation factor 3 subunit J
65	hsa-miR-708-3p	METAP2	methionyl aminopeptidase 2
65	hsa-miR-708-3p	DACH1	dachshund family transcription factor 1
65	hsa-miR-708-3p	DYRK2	dual specificity tyrosine phosphorylation regulated kinase 2
65	hsa-miR-708-3p	PLAA	phospholipase A2 activating protein
65	hsa-miR-708-3p	TMEM167A	transmembrane protein 167A
65	hsa-miR-708-3p	FCRLA	Fc receptor like A
65	hsa-miR-708-3p	MCTS1	MCTS1, re-initiation and release factor
65	hsa-miR-708-3p	RFC3	replication factor C subunit 3
65	hsa-miR-708-3p	EIF4E3	eukaryotic translation initiation factor 4E family member 3
65	hsa-miR-708-3p	CDC42SE1	CDC42 small effector 1
65	hsa-miR-708-3p	TSLP	thymic stromal lymphopoietin
65	hsa-miR-708-3p	MIER1	MIER1 transcriptional regulator
65	hsa-miR-708-3p	DHX29	DExH-box helicase 29
64	hsa-miR-708-3p	ZNF720	zinc finger protein 720
64	hsa-miR-708-3p	KIF9	kinesin family member 9
64	hsa-miR-708-3p	CDKN2B	cyclin dependent kinase inhibitor 2B
64	hsa-miR-708-3p	KDM5B	lysine demethylase 5B
64	hsa-miR-708-3p	CNOT6L	CCR4-NOT transcription complex subunit 6 like
64	hsa-miR-708-3p	STX7	syntaxin 7
64	hsa-miR-708-3p	SHPRH	SNF2 histone linker PHD RING helicase
64	hsa-miR-708-3p	CDK5RAP3	CDK5 regulatory subunit associated protein 3
64	hsa-miR-708-3p	ZNF449	zinc finger protein 449
64	hsa-miR-708-3p	FKBP14	FKBP prolyl isomerase 14
64	hsa-miR-708-3p	LARP6	La ribonucleoprotein domain family member 6
64	hsa-miR-708-3p	CAP2	cyclase associated actin cytoskeleton regulatory protein 2
64	hsa-miR-708-3p	MID2	midline 2
63	hsa-miR-708-3p	ZMAT1	zinc finger matrin-type 1
63	hsa-miR-708-3p	DEPDC1	DEP domain containing 1
63	hsa-miR-708-3p	SMAD9	SMAD family member 9
63	hsa-miR-708-3p	FAM126B	family with sequence similarity 126 member B
63	hsa-miR-708-3p	ATF7IP	activating transcription factor 7 interacting protein
63	hsa-miR-708-3p	IFIT1	interferon induced protein with tetratricopeptide repeats 1
63	hsa-miR-708-3p	RRAS2	RAS related 2
63	hsa-miR-708-3p	G3BP2	G3BP stress granule assembly factor 2
63	hsa-miR-708-3p	USP30	ubiquitin specific peptidase 30
63	hsa-miR-708-3p	PURA	purine rich element binding protein A
63	hsa-miR-708-3p	ATP2A2	ATPase sarcoplasmic/endoplasmic reticulum Ca2+ transporting 2
63	hsa-miR-708-3p	ZDHHC17	zinc finger DHHC-type containing 17
63	hsa-miR-708-3p	GRIA3	glutamate ionotropic receptor AMPA type subunit 3
62	hsa-miR-708-3p	ARNTL2	aryl hydrocarbon receptor nuclear translocator like 2
62	hsa-miR-708-3p	NDUFA5	NADH:ubiquinone oxidoreductase subunit A5
62	hsa-miR-708-3p	PWWP2A	PWWP domain containing 2A
62	hsa-miR-708-3p	PUDP	pseudouridine 5'-phosphatase
62	hsa-miR-708-3p	YPEL2	yippee like 2
62	hsa-miR-708-3p	GABRB1	gamma-aminobutyric acid type A receptor beta1 subunit
62	hsa-miR-708-3p	TMEM161B	transmembrane protein 161B
62	hsa-miR-708-3p	MTMR6	myotubularin related protein 6
62	hsa-miR-708-3p	STK35	serine/threonine kinase 35
62	hsa-miR-708-3p	CFAP300	cilia and flagella associated protein 300
62	hsa-miR-708-3p	ATE1	arginyltransferase 1
62	hsa-miR-708-3p	SYN3	synapsin III
62	hsa-miR-708-3p	FOXO3	forkhead box O3
61	hsa-miR-708-3p	PDP2	pyruvate dehyrogenase phosphatase catalytic subunit 2
61	hsa-miR-708-3p	DAZ1	deleted in azoospermia 1
61	hsa-miR-708-3p	ELF1	E74 like ETS transcription factor 1
61	hsa-miR-708-3p	RAB6D	RAB6D, member RAS oncogene family
61	hsa-miR-708-3p	CHST6	carbohydrate sulfotransferase 6
61	hsa-miR-708-3p	ZNF670	zinc finger protein 670
61	hsa-miR-708-3p	ITGA4	integrin subunit alpha 4
61	hsa-miR-708-3p	SLC14A1	solute carrier family 14 member 1 (Kidd blood group)
61	hsa-miR-708-3p	DAZ3	deleted in azoospermia 3
61	hsa-miR-708-3p	POU4F2	POU class 4 homeobox 2
61	hsa-miR-708-3p	ADNP	activity dependent neuroprotector homeobox
61	hsa-miR-708-3p	UGT3A2	UDP glycosyltransferase family 3 member A2
61	hsa-miR-708-3p	REEP3	receptor accessory protein 3
61	hsa-miR-708-3p	SGCB	sarcoglycan beta

## Sheet: hsa-miR-4508
Target Score	miRNA Name	Gene Symbol	Gene Description
90	hsa-miR-4508	SALL3	spalt like transcription factor 3
88	hsa-miR-4508	ANXA11	annexin A11
83	hsa-miR-4508	BOK	BCL2 family apoptosis regulator BOK
82	hsa-miR-4508	TBX1	T-box 1
80	hsa-miR-4508	PLCB2	phospholipase C beta 2
79	hsa-miR-4508	FOXN3	forkhead box N3
79	hsa-miR-4508	ZFR2	zinc finger RNA binding protein 2
79	hsa-miR-4508	LYPLA2	lysophospholipase 2
78	hsa-miR-4508	TOR4A	torsin family 4 member A
76	hsa-miR-4508	EMD	emerin
73	hsa-miR-4508	TBX4	T-box 4
72	hsa-miR-4508	ARHGAP39	Rho GTPase activating protein 39
72	hsa-miR-4508	NAPA	NSF attachment protein alpha
71	hsa-miR-4508	SLC43A3	solute carrier family 43 member 3
71	hsa-miR-4508	CC2D1A	coiled-coil and C2 domain containing 1A
70	hsa-miR-4508	NFIX	nuclear factor I X
70	hsa-miR-4508	SLC12A4	solute carrier family 12 member 4
70	hsa-miR-4508	RHOC	ras homolog family member C
69	hsa-miR-4508	PLCH2	phospholipase C eta 2
69	hsa-miR-4508	ADD1	adducin 1
69	hsa-miR-4508	RRBP1	ribosome binding protein 1
68	hsa-miR-4508	C15orf32	chromosome 15 open reading frame 32
68	hsa-miR-4508	PRR36	proline rich 36
68	hsa-miR-4508	RBFOX3	RNA binding fox-1 homolog 3
67	hsa-miR-4508	KCNAB3	potassium voltage-gated channel subfamily A regulatory beta subunit 3
67	hsa-miR-4508	SLC7A5	solute carrier family 7 member 5
66	hsa-miR-4508	RELT	RELT, TNF receptor
66	hsa-miR-4508	ATG4B	autophagy related 4B cysteine peptidase
66	hsa-miR-4508	FGD6	FYVE, RhoGEF and PH domain containing 6
65	hsa-miR-4508	VWA3A	von Willebrand factor A domain containing 3A
65	hsa-miR-4508	PRX	periaxin
65	hsa-miR-4508	FARSB	phenylalanyl-tRNA synthetase subunit beta
65	hsa-miR-4508	VANGL2	VANGL planar cell polarity protein 2
64	hsa-miR-4508	CYGB	cytoglobin
64	hsa-miR-4508	MSC	musculin
64	hsa-miR-4508	SLC9A3	solute carrier family 9 member A3
64	hsa-miR-4508	CST3	cystatin C
63	hsa-miR-4508	NXPH3	neurexophilin 3
62	hsa-miR-4508	LRRC10	leucine rich repeat containing 10
62	hsa-miR-4508	DNM1L	dynamin 1 like
62	hsa-miR-4508	TMEM63B	transmembrane protein 63B
62	hsa-miR-4508	EPS8L3	EPS8 like 3
61	hsa-miR-4508	CXCR1	C-X-C motif chemokine receptor 1
61	hsa-miR-4508	FAAP20	FA core complex associated protein 20
61	hsa-miR-4508	VWA1	von Willebrand factor A domain containing 1
61	hsa-miR-4508	ZG16	zymogen granule protein 16
61	hsa-miR-4508	ORAI2	ORAI calcium release-activated calcium modulator 2
61	hsa-miR-4508	MORN1	MORN repeat containing 1
61	hsa-miR-4508	FAM78A	family with sequence similarity 78 member A
61	hsa-miR-4508	PAX2	paired box 2
