# Supplementary material for: Integrated Bioinformatics Analysis Reveals Novel miRNA as Biomarkers Associated with Preeclampsia
Source: Genes (Basel). 2022 Oct 2;13(10):1781. doi: 10.3390/genes13101781 (PMC9601722; doi:10.3390/genes13101781)
Supplement: Supplementary file 1 [file genes-13-01781-s001.zip › Table S2 Supplementray 3_TargetScanHuman.xlsx]

## Sheet: hsa-miR-378e
Human | miR-378e
Table sorted by cumulative weighted context++ score
					Site counts
Target gene	Representative transcript	Gene name	Number of 3P-seq tags supporting UTR + 5	Link to sites in UTRs	total	8mer	7mer-m8	7mer-A1	6mer sites	Repre- sentative miRNA	Cumulative weighted context++ score	Total context++ score	Aggregate PCT
KIAA1522	ENST00000401073.2	KIAA1522	13	Sites in UTR	1	0	1	0	0	hsa-miR-378b	-0.46	-0.46	N/A
SRSF10	0343255.5	serine/arginine-rich splicing factor 10	1920	Sites in UTR	1	0	1	0	0	hsa-miR-378a	-0.16	-0.16	N/A
TOB2	0327492.3	transducer of ERBB2, 2	71	Sites in UTR	1	1	0	0	1	hsa-miR-378a	-0.33	-0.45	N/A
PAX8	0263335.7	paired box 8	11	Sites in UTR	1	0	1	0	0	hsa-miR-378a	-0.16	-0.16	N/A
CBX5	0209875.4	chromobox homolog 5	360	Sites in UTR	1	1	0	0	0	hsa-miR-378a	-0.04	-0.23	N/A
TMEM245	0374586.3	transmembrane protein 245	1320	Sites in UTR	1	1	0	0	2	hsa-miR-378a	-0.35	-0.37	N/A
IGF1	0337514.6	insulin-like growth factor 1 (somatomedin C)	19	Sites in UTR	1	1	0	0	1	hsa-miR-378a	-0.11	-0.49	N/A
MAPK1	0215832.6	mitogen-activated protein kinase 1	630	Sites in UTR	1	1	0	0	1	hsa-miR-378a	-0.31	-0.39	N/A
RIMS4	0372851.3	regulating synaptic membrane exocytosis 4	30	Sites in UTR	2	0	1	1	1	hsa-miR-378a	-0.36	-0.36	N/A

## Sheet: hsa-miR-708-3p
Human | miR-708e-3p
Table sorted by cumulative weighted context++ score
					Site counts
Target gene	Representative transcript	Gene name	Number of 3P-seq tags supporting UTR + 5	Link to sites in UTRs	total	8mer	7mer-m8	7mer-A1	6mer sites	Repre- sentative miRNA	Cumulative weighted context++ score	Total context++ score	Aggregate PCT
VIM	ENST00000224237.5	vimentin	31747	Sites in UTR	2	0	2	0	0	hsa-miR-708-3p	-0.45	-0.46	N/A
SPRED1	ENST00000299084.4	sprouty-related, EVH1 domain containing 1	547	Sites in UTR	2	1	1	0	2	hsa-miR-708-3p	-0.44	-0.47	N/A
EMP1	ENST00000256951.5	epithelial membrane protein 1	814	Sites in UTR	1	1	0	0	0	hsa-miR-708-3p	-0.40	-0.40	N/A
SIX1	ENST00000247182.6	SIX homeobox 1	1264	Sites in UTR	2	0	2	0	0	hsa-miR-708-3p	-0.38	-0.38	N/A
ANK3	ENST00000280772.2	ankyrin 3, node of Ranvier (ankyrin G)	74	Sites in UTR	1	1	0	0	0	hsa-miR-708-3p	-0.02	-0.03	N/A
FUT2	ENST00000425340.2	fucosyltransferase 2 (secretor status included)	10	Sites in UTR	1	1	0	0	0	hsa-miR-708-3p	-0.22	-0.22	N/A
NWD1	ENST00000524140.2	NACHT and WD repeat domain containing 1	5	Sites in UTR	1	1	0	0	1	hsa-miR-708-3p	-0.14	-0.14	N/A
REPS2	ENST00000357277.3	RALBP1 associated Eps domain containing 2	36	Sites in UTR	1	1	0	0	0	hsa-miR-708-3p	0	-0.03	N/A
AK4	ENST00000545314.1	adenylate kinase 4	116	Sites in UTR	3	0	2	1	3	hsa-miR-708-3p	-0.25	-0.25	N/A
FGFR2	ENST00000369061.4	fibroblast growth factor receptor 2	75	Sites in UTR	2	0	0	2	0	hsa-miR-708-3p	-0.21	-0.28	N/A
MXI1	ENST00000332674.5	MAX interactor 1, dimerization protein	278	Sites in UTR	3	0	2	1	0	hsa-miR-708-3p	-0.15	-0.24	N/A
RPP25	ENST00000322177.5	ribonuclease P/MRP 25kDa subunit	546	Sites in UTR	1	0	1	0	0	hsa-miR-708-3p	-0.21	-0.21	N/A
EIF4E3	ENST00000425534.3	eukaryotic translation initiation factor 4E family member 3	475	Sites in UTR	3	1	1	1	1	hsa-miR-708-3p	-0.20	-0.45	N/A
IFIT1	ENST00000371804.3	interferon-induced protein with tetratricopeptide repeats 1	72	Sites in UTR	1	1	0	0	1	hsa-miR-708-3p	0	-0.28	N/A
PURA	ENST00000331327.3	purine-rich element binding protein A	367	Sites in UTR	2	0	1	1	2	hsa-miR-708-3p	-0.12	-0.20	N/A
PDP2	ENST00000311765.2	pyruvate dehyrogenase phosphatase catalytic subunit 2	102	Sites in UTR	2	1	1	0	0	hsa-miR-708-3p	-0.11	-0.17	N/A

## Sheet: hsa-miR-4508
Human | miR-4508
Table sorted by cumulative weighted context++ score
					Site counts
Target gene	Representative transcript	Gene name	Number of 3P-seq tags supporting UTR + 5	Link to sites in UTRs	total	8mer	7mer-m8	7mer-A1	6mer sites	Repre- sentative miRNA	Cumulative weighted context++ score	Total context++ score	Aggregate PCT
TMEM63B	ENST00000259746.9	transmembrane protein 63B	557	Sites in UTR	1	1	0	0	1	hsa-miR-4508	-0.46	-0.46	N/A
VWA1	ENST00000338660.5	von Willebrand factor A domain containing 1	145	Sites in UTR	4	0	2	2	5	hsa-miR-4508	-0.62	-0.89	N/A
ORAI2	ENST00000545297.1	surfeit 4	3667	Sites in UTR	2	2	0	0	1	hsa-miR-4508	-0.64	-0.86	N/A
PAX2	ENST00000370296.2	paired box 2	8	Sites in UTR	3	1	2	0	7	hsa-miR-4508	-0.71	-0.71	N/A
ARHGAP39	ENST00000377307.2	Rho GTPase activating protein 39	14	Sites in UTR	2	1	0	1	2	hsa-miR-4508	-0.99	-1.13	N/A
FOXN3	ENST00000345097.4	forkhead box N3	42	Sites in UTR	1	1	0	0	0	hsa-miR-4508	-0.20	-0.24	N/A
NAPA	ENST00000263354.3	N-ethylmaleimide-sensitive factor attachment protein, alpha	49	Sites in UTR	2	1	1	0	2	hsa-miR-4508	-0.72	-0.84	N/A
SLC43A3	ENST00000395123.2	solute carrier family 43, member 3	642	Sites in UTR	1	1	0	0	0	hsa-miR-4508	-0.55	-0.55	N/A
CC2D1A	ENST00000318003.7	coiled-coil and C2 domain containing 1A	22	Sites in UTR	3	1	1	1	1	hsa-miR-4508	-0.59	-0.59	N/A
NFIX	ENST00000360105.4	nuclear factor I/X (CCAAT-binding transcription factor)	24	Sites in UTR	5	0	3	2	7	hsa-miR-4508	-0.37	-0.90	N/A
SLC12A4	ENST00000422611.2	solute carrier family 12 (potassium/chloride transporter), member 4	1618	Sites in UTR	1	1	0	0	1	hsa-miR-4508	0	-0.59	N/A
ADD1	ENST00000398125.1	adducin 1 (alpha)	460	Sites in UTR	4	1	3	0	0	hsa-miR-4508	-0.69	-0.69	N/A
FGD6	ENST00000343958.4	FYVE, RhoGEF and PH domain containing 6	21	Sites in UTR	1	1	0	0	0	hsa-miR-4508	-0.13	-0.19	N/A
FARSB	ENST00000281828.6	phenylalanyl-tRNA synthetase, beta subunit	1883	Sites in UTR	1	0	1	0	0	hsa-miR-4508	0	-0.18	N/A
MSC	ENST00000325509.4	musculin	27	Sites in UTR	3	0	2	1	1	hsa-miR-4508	-0.70	-0.70	N/A
NXPH3	ENST00000328741.5	neurexophilin 3	65	Sites in UTR	3	0	3	0	1	hsa-miR-4508	-0.10	-0.36	N/A
LRRC10	ENST00000361484.3	leucine rich repeat containing 10	5	Sites in UTR	1	1	0	0	0	hsa-miR-4508	-0.45	-0.45	N/A
DNM1L	ENST00000452533.2	dynamin 1-like	399	Sites in UTR	1	0	1	0	0	hsa-miR-4508	-0.04	-0.20	N/A
