# Supplementary material for: Integrated Bioinformatics Analysis Reveals Novel miRNA as Biomarkers Associated with Preeclampsia
Source: Genes (Basel). 2022 Oct 2;13(10):1781. doi: 10.3390/genes13101781 (PMC9601722; doi:10.3390/genes13101781)
Supplement: Supplementary file 1 [file genes-13-01781-s001.zip › Table S3 Supplementary 2_RNA22.xlsx]

## Sheet: hsa_miR_378e
Genome: Homo Sapiens | mRNA | miRBase 21 (Jun. 2014), ENSEMBL 78 (Dec. 2014) and RNA22v2.0
Description: List of transcripts that are targeted by all of the below miRNA identifiers simultaneously
miRNA's:hsa_miR_378e
Filtering By: Base pair min value: 12 | Folding energy max value (Kcal/mol): -12 | Min miRNA targets: 1 | p-value < 0.05
Gene	Accession number	Trascript	Predicted Target Site	cseed - cDNA Region	deltaG	predicted target	targeting miRNA	Base Pairs in putative heteroduplex	Span of Target	P-Value
KIAA1522		ENST00000373480	4776	3'UTR	-12.50	ACCTGCCCACTGAGTTGGGG	ACTGGACTTGGAGTCAGGA	12	20	0.041400
PHC3	ENSG00000173889	ENST00000495893	11106	3'UTR	-12.80	CCCAGGCTTGAGTGCAGC	ACTGGACTTGGAGTCAGGA	12	18	0.030300
VPS53	ENSG00000141252	ENST00000437048	3899	3'UTR	-16	TCAGGAGTTTGAGACCAGT	ACTGGACTTGGAGTCAGGA	13	19	0.038700
GPR156 |	ENSG00000175697	ENST00000315843	3189	3'UTR	-13.70	TCCAGCTTCTGGCCAGA	ACTGGACTTGGAGTCAGGA	14	17	0.007400
C4orf46	ENSG00000205208	ENST00000379205	669	3'UTR	-14.90	GGATGACCTCTGTCCAGC	ACTGGACTTGGAGTCAGGA	12	18	0.040100
CCNI2	ENSG00000205089	ENST00000614847	2581	3'UTR	-16.80	CTCTGCCTCCTTCCTTCCAGT	ACTGGACTTGGAGTCAGGA	14	21	0.012700
WDR31	ENSG00000148225	ENST00000341761	3947	3'UTR	-13.30	CCCAGGCTGGAGTGCAGT	ACTGGACTTGGAGTCAGGA	14	18	0.000297
OTUB2	ENSG00000089723	ENST00000203664	3739	3'UTR	-12.60	ACCATGAGAGAGAGTCTAGG	ACTGGACTTGGAGTCAGGA	13	20	0.041300
ATXN7L3B	ENSG00000253719	ENST00000519948	7005	3'UTR	-15.20	ACCTGATGTGCTAGTTGTTTAGT	ACTGGACTTGGAGTCAGGA	17	23	0.007270
SRSF10	ENSG00000188529	ENST00000343255	1410	3'UTR	-15.60	TCAGGAGTTCGAGACCAGC	ACTGGACTTGGAGTCAGGA	14	19	0.016100
DACT2	ENSG00000164488	ENST00000366796	1705	3'UTR	-17.60	ACCTGGCACAGCTCCAGC	ACTGGACTTGGAGTCAGGA	14	18	0.049400
CACNA2D4	ENSG00000151062	ENST00000538450	1215	3'UTR	-27.30	TCCTGTACTCCAGAGTCCAGA	ACTGGACTTGGAGTCAGGA	18	21	0.026000
MPP3	ENSG00000161647	ENST00000398393	2839	3'UTR	-15.50	GCCTTGGTCCTAGCCAGT	ACTGGACTTGGAGTCAGGA	14	18	0.038000
SAR1A	ENSG00000079332	ENST00000373241	1551	3'UTR	-12.10	TCCTTTTTCGTTTTCAGT	ACTGGACTTGGAGTCAGGA	15	18	0.035500
GIPC3	ENSG00000179855	ENST00000322315	1190	3'UTR	-17.60	CTCTGAGACCAAGCCCAGC	ACTGGACTTGGAGTCAGGA	14	19	0.029800
PPP1R12B	ENSG00000077157	ENST00000391959	5064	3'UTR	-13.30	CCCAGGCTGGAGTGCAGT	ACTGGACTTGGAGTCAGGA	14	18	0.000482
CRLS1	ENSG00000088766	ENST00000452938	796	3'UTR	-13.60	AGGTGAATACAGCAGTCCAGT	ACTGGACTTGGAGTCAGGA	13	21	0.024100
TOB2	ENSG00000183864	ENST00000327492	2106	3'UTR	-13.50	TTCACACTCCTAGTTTAGG	ACTGGACTTGGAGTCAGGA	12	19	0.002720
PRR29	ENSG00000224383	ENST00000577953	539	3'UTR	-16.00	TCCTGGACGGGCCGGA	ACTGGACTTGGAGTCAGGA	14	16	0.005180
PLCB1	ENSG00000182621	ENST00000378641	4177	3'UTR	-16.50	ACAAGACTCCCTCCAGT	ACTGGACTTGGAGTCAGGA	12	17	0.009070
NEUROD4	ENSG00000123307	ENST00000242994	1747	3'UTR	-18.90	CAACTATTCTAAGTCCAGA	ACTGGACTTGGAGTCAGGA	13	19	0.048900
CCDC125	ENSG00000183323	ENST00000396499	3262	3'UTR	-20.90	GTCTGAATCTCAAGTCCAGA	ACTGGACTTGGAGTCAGGA	16	20	0.029000
KIAA1958	ENSG00000165185	ENST00000337530	8406	3'UTR	-13.30	CCCAGGCTGGAGTGCAGT	ACTGGACTTGGAGTCAGGA	14	18	0.000015
ZNF599	ENSG00000153896	ENST00000329285	2657	3'UTR	-18.60	ATATATCTCTAAGTCCAGA	ACTGGACTTGGAGTCAGGA	12	19	0.007490
RBBP9	ENSG00000089050	ENST00000337227	1832	3'UTR	-12.70	TTTTGGCTGGGTGTGGT	ACTGGACTTGGAGTCAGGA	15	17	0.012100
PAX8	ENSG00000125618	ENST00000263334	2054	3'UTR	-13.70	TCCAGCCCACAAGTCACAGC	ACTGGACTTGGAGTCAGGA	14	20	0.005450
RAPGEF3	ENSG00000079337	ENST00000395358	2900	3'UTR	-13.00	AGGGGAAGAGCCAACTCCAGT	ACTGGACTTGGAGTCAGGA	12	21	0.032700
CBX5	ENSG00000094916	ENST00000209875	8989	3'UTR	-13.70	TCTTAAGGCTCAAGTCAGT	ACTGGACTTGGAGTCAGGA	17	19	0.043200
C14orf177	ENSG00000176605	ENST00000325812	1148	3'UTR	-15.80	TCCCGCAACATCCCTGAGTCCAGA	ACTGGACTTGGAGTCAGGA	17	24	0.017000
TMEM245	ENSG00000106771	ENST00000374586	7482	3'UTR	-32.00	TTCTGACTCCAAGTCCAGA	ACTGGACTTGGAGTCAGGA	18	19	0.000001
RPL15	ENSG00000174748	ENST00000307839	1758	3'UTR	-17.60	TGAAAGCTCCTGGTTCAGT	ACTGGACTTGGAGTCAGGA	13	19	0.040600
ALDH3A2	ENSG00000072210	ENST00000579855	1976	3'UTR	-13.90	GCAGTCCTCTGTAGTCCAGA	ACTGGACTTGGAGTCAGGA	12	20	0.037400
TBC1D16	ENSG00000167291	ENST00000340848	1724	3'UTR	-19.60	TCCTGTCCAGGCCCAGG	ACTGGACTTGGAGTCAGGA	15	17	0.036000
CNTD2	ENSG00000105219	ENST00000221818	1443	3'UTR	-15.40	TCTCAGCCTCCAGTCTCCAGT	ACTGGACTTGGAGTCAGGA	16	21	0.029500
FOXI2	ENSG00000186766	ENST00000388920	1230	3'UTR	-23.40	CTCTGCCTCTAAGTCCAGC	ACTGGACTTGGAGTCAGGA	16	19	0.039000
IGF1	ENSG00000017427	ENST00000337514	6054	3'UTR	-13.30	CCCAGGCTGGAGTGCAGT	ACTGGACTTGGAGTCAGGA	14	18	0.000829
AKR1C4	ENSG00000198610	ENST00000263126	1117	3'UTR	-13.30	TCCTGCTTGGCAACTTCAGC	ACTGGACTTGGAGTCAGGA	16	20	0.029200
TRIM44	ENSG00000166326	ENST00000299413	4081	3'UTR	-12.70	GAAGTGCTTGGAGTCTCGGC	ACTGGACTTGGAGTCAGGA	12	20	0.018900
CCSER2	ENSG00000107771	ENST00000372088	4528	3'UTR	-15.50	CCCTCCCCCATCTCCAGT	ACTGGACTTGGAGTCAGGA	13	18	0.011300
CNTN5	ENSG00000149972	ENST00000279463	4849	3'UTR	-12.50	TCCTGAAAGAATAGTTTCAGA	ACTGGACTTGGAGTCAGGA	13	21	0.041900
MAPK1	ENSG00000100030	ENST00000215832	3316	3'UTR	-13.00	TCCTCACCACCCAGCCCAGG	ACTGGACTTGGAGTCAGGA	14	20	0.035100
TGFBRAP1	ENSG00000135966	ENST00000393359	3326	3'UTR	-14.20	GTCTTCCTCATGCAGTCCAGA	ACTGGACTTGGAGTCAGGA	13	21	0.008420
TMPRSS13	ENSG00000137747	ENST00000526090	2414	3'UTR	-13.40	CCCTGAAGAATGGAGCCAGA	ACTGGACTTGGAGTCAGGA	13	20	0.041200
RIMS4	ENSG00000101098	ENST00000372851	1122	3'UTR	-17.50	ATGTGGCTGCAGTCCAGA	ACTGGACTTGGAGTCAGGA	14	18	0.043700
HM13	ENSG00000101294	ENST00000398174	1416	3'UTR	-13.80	GCCCGAGCCTCTCAGGGCCAGA	ACTGGACTTGGAGTCAGGA	15	22	0.027500
IL17RD	ENSG00000144730	ENST00000296318	5080	3'UTR	-15.80	TCCAGTCCAGGCCCAGG	ACTGGACTTGGAGTCAGGA	14	17	0.011900
COL6A2	ENSG00000142173	ENST00000310645	3319	3'UTR	-14.40	GCTGCGGCTGCATCTTCCAGT	ACTGGACTTGGAGTCAGGA	14	21	0.029800
ARL8B	ENSG00000134108	ENST00000256496	814	3'UTR	-17.80	TCCTGAAGTCTTCCAGT	ACTGGACTTGGAGTCAGGA	14	17	0.025700

## Sheet: hsa_miR_708-3p
Genome: Homo Sapiens | mRNA | miRBase 21 (Jun. 2014), ENSEMBL 78 (Dec. 2014) and RNA22v2.0
Description: List of transcripts that are targeted by all of the below miRNA identifiers simultaneously
miRNA's: hsa-miR-708-3p
Filtering By: Base pair min value: 12 | Folding energy max value (Kcal/mol): -12 | Min miRNA targets: 1 | p-value < 0.05
Gene	Accession number	Trascript	Predicted Target Site	seed - cDNA Region	deltaG	predicted target	targeting miRNA	Base Pairs in putative heteroduplex	Span of Target	P-Value
VIM	ENSG00000026025	ENST00000469543	1831	3'UTR	-16.80	CTGGATTCACTCCCTCTGGTTG	CAACTAGACTGTGAGCTTCTAG	18	22	0.012700
SPRED1	ENSG00000166068	ENST00000299084	5506	3'UTR	-12.10	GACGGAGTTTCACTCTTGTTG	CAACTAGACTGTGAGCTTCTAG	16	21	0.000040
EMP1	ENSG00000134531	ENST00000256951	4801	3'UTR	-18.90	CTTCCAGCTTTCAGTCTAGCTTG	CAACTAGACTGTGAGCTTCTAG	16	23	0.003890
STXBP4	ENSG00000166263	ENST00000376352	8798	3'UTR	-18.30	TTAGAGGCTTGAAATCTGGTTC	CAACTAGACTGTGAGCTTCTAG	17	22	0.032800
SIX1	ENSG00000126778	ENST00000247182	1411	3'UTR	-13.70	ACCCAGGCACCCAGTCTGAGTTC	CAACTAGACTGTGAGCTTCTAG	15	23	0.000008
ANK3	ENSG00000151150	ENST00000280772	16605	3'UTR	-16.50	GCATCAGCTCACGTTTGGCTG	CAACTAGACTGTGAGCTTCTAG	15	21	0.000982
FUT2	ENSG00000176920	ENST00000425340	1668	3'UTR	-12.30	GCCCAGGTCCAGGGTCAGTTA	CAACTAGACTGTGAGCTTCTAG	13	21	0.038000
NWD1	ENSG00000188039	ENST00000438489	2564	3'UTR	-13.20	CAACAGGCCCAGAGCTGGTTC	CAACTAGACTGTGAGCTTCTAG	14	21	0.001100
REPS2	ENSG00000169891	ENST00000303843	6445	3'UTR	-18.30	TCCTCAGCTCACATGTCTTGTTC	CAACTAGACTGTGAGCTTCTAG	15	23	0.023600
AK4	ENSG00000162433	ENST00000395334	1312	3'UTR	-16.50	ACTTCAGCTCCAGCTGGTTT	CAACTAGACTGTGAGCTTCTAG	14	20	0.002770
FGFR2	ENSG00000066468	ENST00000356226	3446	3'UTR	-14.10	GCAGGCAGCACAGCAGACTAGTTA	CAACTAGACTGTGAGCTTCTAG	16	24	0.022300
MXI1	ENSG00000119950	ENST00000332674	2730	3'UTR	-14.90	TTAGCAGTGCAGTTGAGTTG	CAACTAGACTGTGAGCTTCTAG	18	20	0.015100
RPP25	ENSG00000178718	ENST00000322177	2378	3'UTR	-12.70	CTGGCCTCAGAGGCTGTTG	CAACTAGACTGTGAGCTTCTAG	16	19	0.00153
EIF4E3	ENSG00000163412	ENST00000425534	9630	3'UTR	-13.30	ATGGAAAAATCACTGGCCTAGTTC	CAACTAGACTGTGAGCTTCTAG	17	24	0.015900
ZNF720	ENSG00000197302	ENST00000316491	1412	3'UTR	-12.30	AAAGGAGTAGCAAAGGTCAGTTC	CAACTAGACTGTGAGCTTCTAG	16	23	0.021300
IFIT1	ENSG00000185745	ENST00000546318	2338	3'UTR	-14.00	ACAGAAGACTCACTCCTTGGCTG	CAACTAGACTGTGAGCTTCTAG	16	23	0.002060
PURA	ENSG00000185129	ENST00000331327	4622	3'UTR	-19.10	CTTGAAAGTCTCACTTTCTAGTTG	CAACTAGACTGTGAGCTTCTAG	19	24	0.005070
GRIA3	ENSG00000125675	ENST00000611689	756	3'UTR	-13.00	AAAGAAGTTCAGCCTGGGTG	CAACTAGACTGTGAGCTTCTAG	16	20	0.033900
YPEL2	ENSG00000175155	ENST00000312655	4202	3'UTR	-13.60	AATCAGAATCACGTTTTTAGTTG	CAACTAGACTGTGAGCTTCTAG	13	23	0.000195
PDP2	ENSG00000172840	ENST00000311765	4707	3'UTR	-15.90	CTATGTTGCTCAGGCTGGTTG	CAACTAGACTGTGAGCTTCTAG	18	21	0.047000

## Sheet: hsa_miR_4508
Genome: Homo Sapiens | mRNA | miRBase 21 (Jun. 2014), ENSEMBL 78 (Dec. 2014) and RNA22v2.0
Description: List of transcripts that are targeted by all of the below miRNA identifiers simultaneously
miRNA's: hsa-miR-4508
Filtering By: Base pair min value: 12 | Folding energy max value (Kcal/mol): -12 | Min miRNA targets: 1 | p-value < 0.05
Gene	Accession number	Trascript	Predicted Target Site	seed - cDNA Region	deltaG	predicted target	targeting miRNA	Base Pairs in putative heteroduplex	Span of Target	P-Value
ANXA11	ENSG00000122359	ENST00000372231	3284	3'UTR	-22.00	TTCGAGACCCAGCCTGGC	GCGGGGCTGGGCGCGCG	13	18	0.020300
BOK	ENSG00000176720	ENST00000318407	991	3'UTR	-18.50	GAGGCCCTCAGCACCCGA	GCGGGGCTGGGCGCGCG	12	18	0.010700
PLCB2	ENSG00000137841	ENST00000543785	1271	3'UTR	-20.20	CCACAGCCACAGCTCTGC	GCGGGGCTGGGCGCGCG	12	18	0.001310
FOXN3	ENSG00000053254	ENST00000261302	2091	3'UTR	-17.20	CGGCCACCAGTCCTCGA	GCGGGGCTGGGCGCGCG	13	17	0.047400
ARHGAP39	ENSG00000147799	ENST00000276826	4553	3'UTR	-26.50	AAAGCCCCAGCCCTGC	GCGGGGCTGGGCGCGCG	13	16	0.019300
NAPA	ENSG00000105402	ENST00000595227	861	3'UTR	-20.30	AGCCCCCCAGTGCCCGT	GCGGGGCTGGGCGCGCG	14	17	0.001880
SLC43A3	ENSG00000134802	ENST00000352187	2258	3'UTR	-22.30	CCTGGGCCCAGTCTCAGC	GCGGGGCTGGGCGCGCG	14	18	0.006860
CC2D1A	ENSG00000132024	ENST00000318003	3225	3'UTR	-32.80	CGGGCCCCCAGCCCCGC	GCGGGGCTGGGCGCGCG	15	17	0.023500
NFIX	ENSG00000008441	ENST00000592199	1484	CDS, 3'UTR	-17.20	AGCAGTCTCAGTCCTGG	GCGGGGCTGGGCGCGCG	13	17	0.013400
SLC12A4	ENSG00000124067	ENST00000316341	3500	3'UTR	-26.90	TGCTTGCCTGGCCCTGT	GCGGGGCTGGGCGCGCG	14	17	0.021800
ADD1	ENSG00000087274	ENST00000398123	2190	3'UTR	-23.50	AGCCCCAGACCCAGCCCCGG	GCGGGGCTGGGCGCGCG	13	20	0.007850
FGD6	ENSG00000180263	ENST00000343958	7963	3'UTR	-16.30	TGCACCACCAGGCCTGG	GCGGGGCTGGGCGCGCG	12	17	0.010500
FARSB	ENSG00000116120	ENST00000281828	3233	3'UTR	-23.10	TGTGGGCCTGCAGTCCCAGC	GCGGGGCTGGGCGCGCG	16	20	0.012900
MSC	ENSG00000178860	ENST00000325509	1727	3'UTR	-21.90	TCTCCGCCCCGCTCCTGC	GCGGGGCTGGGCGCGCG	12	18	0.023200
CST3	ENSG00000101439	ENST00000398409	630	3'UTR	-14.70	TGTATTCCCACCCCTGG	GCGGGGCTGGGCGCGCG	12	17	0.015600
NXPH3	ENSG00000182575	ENST00000328741	2064	3'UTR	-14.00	TGTGTGTCTGTCTGT	GCGGGGCTGGGCGCGCG	15	15	0.000663
LRRC10	ENSG00000198812	ENST00000361484	1891	3'UTR	-20.60	CCCGCCTCAGCCTGC	GCGGGGCTGGGCGCGCG	13	15	0.037400
DNM1L	ENSG00000087470	ENST00000381000	3523	3'UTR	-18.60	TGCACTCCAGCCTTGG	GCGGGGCTGGGCGCGCG	14	16	0.009050
TMEM63B	ENSG00000137216	ENST00000259746	3054	3'UTR	-14.40	TGTTCCCCCCCCTCCGT	GCGGGGCTGGGCGCGCG	13	17	0.014000
VWA1	ENSG00000179403	ENST00000338660	1392	3'UTR	-24.00	CGGCCCCATCCCCGC	GCGGGGCTGGGCGCGCG	14	15	0.001540
ZG16	ENSG00000174992	ENST00000400752	917	3'UTR	-14.90	TGAGGGCAAGGCCTAGT	GCGGGGCTGGGCGCGCG	12	17	0.021000
ORAI2	ENSG00000160991	ENST00000478730	2501	3'UTR	-28.20	CGGGCGCCTGTAGCCCCAGC	GCGGGGCTGGGCGCGCG	16	20	0.016700
PAX2	ENSG00000075891	ENST00000355243	2150	3'UTR	-33.60	AGCGCGGCCCAGCCCCGG	GCGGGGCTGGGCGCGCG	15	18	0.030600
